# Supplementary material for: Chitosan Versus Dapagliflozin in a Diabetic Cardiomyopathy Mouse Model
Source: Int J Mol Sci. 2024 Feb 9;25(4):2118. doi: 10.3390/ijms25042118 (PMC10888683; doi:10.3390/ijms25042118)
Supplement: Supplementary file 1 [file ijms-25-02118-s001.zip]

Archive with 1 entries (1 files):
- ijms-2841502-supplementary.pdf
